# Supplementary material for: Use and detection of a vitamin B1 degradation product yields new views of the marine B1 cycle and plankton metabolite exchange
Source: mBio. 2023 Jun 28;14(4):e00061-23. doi: 10.1128/mbio.00061-23 (PMC10470507; doi:10.1128/mbio.00061-23)
Supplement: Table S1 — List of transitions, mass values targeted and used for quantitative mass spectrometry with TSQ Quantiva mass spectrometer (ThermoFisher). [file mbio.00061-23-s0001.xlsx]

## Sheet: Table S1
Table S1. List of transitions, mass values targeted and used for quantitative mass spectrometry with TSQ Quantiva mass spectrometer (ThermoFisher).
Compound	Precursor (m/z)	Product (m/z)	Collision Energy (V)	RF Lens (V)
Ado-pseudoCbl	785	136.1	45	100
Ado-pseudoCbl	785	348.1	30	100
Ado-pseudoCbl	785	660.1	20	100
Ado-pseudoCbl	785	1184.5	30	100
B12-Ado	790.9	147.1	43.3	100
B12-Ado	790.9	359.1	29.7	100
B12-Ado	790.9	665.9	21.6	100
B12-Ado	790.9	972.5	34.1	100
B12-CN	678.4	147.1	38	100
B12-CN	678.4	359.1	23	100
B12-CN	678.4	635.9	21	100
B12-CN	678.4	997.5	22	100
B12-CN-heavy	681.9	154.1	38	100
B12-CN-heavy	681.9	366.1	23	100
B12-CN-heavy	681.9	639.4	21	100
B12-CN-heavy	681.9	912.5	35	100
B12-CN-heavy	681.9	997.5	22	100
B12-Me	673.5	147.1	40.8	100
B12-Me	673.5	359.1	26	100
B12-Me	673.5	665.9	18.9	100
B12-Me	673.5	972.5	27.6	100
B12-OH	665	147.1	37.4	100
B12-OH	665	359.1	24.4	100
B12-OH	665	636	18.3	100
B12-OH	665	913.4	29	100
B1-heavy	268.1	42.4	37.3	66
B1-heavy	268.1	81.1	29	66
B1-heavy	268.1	116.1	40	66
B1-heavy	268.1	122.1	16.2	66
B1-heavy	268.1	147.1	15.8	66
B1	265.2	42.4	37.3	66
B1	265.2	81.3	29	66
B1	265.2	113.3	40	66
B1	265.2	122.3	16.2	66
B1	265.2	144.2	15.8	66
B1-heavy-2	269.2	42.4	37.3	66
B1-heavy-2	269.2	81.1	29	66
B1-heavy-2	269.2	117	40	66
B1-heavy-2	269.2	122.1	16.2	66
B1-heavy-2	269.2	148.1	15.8	66
Dimethyl-benzimidazole(DMB)	147.2	77.1	42.4	85
Dimethyl-benzimidazole(DMB)	147.2	104.1	42	85
Dimethyl-benzimidazole(DMB)	147.2	120.1	24.7	85
Dimethyl-benzimidazole(DMB)	147.2	132.1	25.9	85
Me-pseudoCbl	667.5	136.1	37	100
Me-pseudoCbl	667.5	348.1	24	100
Me-pseudoCbl	667.5	659.9	20	100
Me-pseudoCbl	667.5	972.4	30	100
OH-pseudoCbl	659.5	136.1	31	100
OH-pseudoCbl	659.5	348.1	24	100
OH-pseudoCbl	659.5	630.5	17	100
OH-pseudoCbl	659.5	1124.6	28	100
B2-heavy	383.2	175.1	35	90
B2-heavy	383.2	202.1	35	90
B2-heavy	383.2	204.1	28	90
B2-heavy	383.2	249.1	22	90
B2	377.2	145.1	50	90
B2	377.2	172.1	35	90
B2	377.2	198.1	35	90
B2	377.2	243.1	22	90
B5	220.1	90	14	56
B5	220.1	184	14	56
B5	220.1	116	14	56
B5	220.1	142	17	56
B6	170.1	77.1	34	70
B6	170.1	134	21	70
B6	170.1	124.1	19	70
B6	170.1	106.1	27	70
B7-heavy	249.1	97.1	30	60
B7-heavy	249.1	170.1	22	60
B7-heavy	249.1	231.1	13.2	60
B7	245.1	97.1	30	60
B7	245.1	105.1	31.8	60
B7	245.1	123.1	29.2	60
B7	245.1	227.1	13.2	60
B9	442.1	295.1	21	70
B9	442.1	176.1	36	70
B9	442.1	120.1	33.5	70
B9	295.1	120	20	70
B9	295.1	176	22	70
cHET	188.1	70.3	36.5	65
cHET	188.1	140.2	21.1	65
cHET	188.1	152.2	22	65
cHET	188.1	170.1	14.6	65
DMSP	135	45.2	21	52
DMSP	135	73.1	15	52
DMSP	135	63.1	13	52
DMSP	135	61.2	30	52
FAMP	167.1	54.1	33	65
FAMP	167.1	81.1	23.3	65
FAMP	167.1	122.1	16.8	65
FAMP	167.1	139.1	15	65
GBT	118.4	72.1	17	62
GBT	118.4	58.1	23	62
GBT	118.4	59.1	18	62
GBT	118.4	100.1	14	62
Glutathione	308.1	162.1	16.2	70
Glutathione	308.1	179	10.2	70
Glutathione	308.1	233	11.2	70
Glutathione	308.1	144	20.4	70
HET	144.1	71.3	35.8	71
HET	144.1	80.3	32	71
HET	144.1	112.2	32	71
HET	144.1	113.2	24	71
HET	144.1	126.2	19.5	71
HMP	140.1	54.3	19	65
HMP	140.1	81.3	19.5	65
HMP	140.1	122.2	12.3	65
Homarine	138.1	51.1	35	70
Homarine	138.1	78.1	23	70
Homarine	138.1	94.1	20	70
Homarine	138.1	106	20	70
IAA	176.1	103	28	70
IAA	176.1	130	14	70
Methionine	150.3	104.1	10.3	43
Methionine	150.3	102.1	13	43
Methionine	150.3	133.1	10.3	43
Methionine	150.3	61.1	21	43
Methionine	150.3	56.1	16	43
Proline	116.2	43.3	25	45
Proline	116.2	70.1	16	45
Proline	116.2	88.1	12	45
Proline	116.2	68.1	25	45
SAH	386.2	88.1	38.1	71
SAH	386.2	136.1	22	71
SAH	386.2	250.1	13.7	71
SAM	399.2	136.1	28.3	75
SAM	399.2	250	16.1	75
SAM	399.2	298.1	13.5	75
TMP	345.2	122.1	19	67
TMP	345.2	224	16	67
TMP	345.2	126.1	26	67
TMP	345.2	81.1	34	67
TPP	425.1	122.1	22	67
TPP	425.1	224	26	67
TPP	425.1	126.1	32	67
TPP	425.1	81.1	40	67
TPP	425.1	304	17	67
TPP	425.1	345.1	17	67
AmMP	139.1	54.1	26	56
AmMP	139.1	81.1	18	56
AmMP	139.1	122.2	13	56
AmMP	139.1	110.2	25	56
Niacin	124.1	53.2	27	68
Niacin	124.1	80.1	21	68
Niacin	124.1	78.1	22	68
Niacin	124.1	96.1	25	68
Niacin	124.1	106.1	17	68
Niacinamide	123.1	53.2	27	68
Niacinamide	123.1	80.1	21	68
Niacinamide	123.1	78.1	22	68
Niacinamide	123.1	96.1	17	68
