# Supplementary material for: Use and detection of a vitamin B1 degradation product yields new views of the marine B1 cycle and plankton metabolite exchange
Source: mBio. 2023 Jun 28;14(4):e00061-23. doi: 10.1128/mbio.00061-23 (PMC10470507; doi:10.1128/mbio.00061-23)
Supplement: Table S2 — Mass spectrometry-based vitamer measurements from Scotian Shelf and Neuse River Estuary water samples, as well as independent Pibocella and Ostreococcus cultures. [file mbio.00061-23-s0002.xlsx]

## Sheet: Table S2
Table S2. Mass spectrometry-based vitamin and vitamer measurements for Scotian Shelf, Neuse River Estuary, Pibocella cultures and Ostreococcus cultures. Recovery values in red are estimates based on recovery rates determined from replicates or similar samples spiked with and without authentic standards.
				B1					HMP					HET					FAMP					cHET					AmMP					B6
Batch	Bertrand filename	Sample	L water filtered	LOD	LOQ	pM sample	% recovery	pM sample corrected for recovery	LOD	LOQ	% recovery	pM sample	pM sample corrected for recovery. We could say recovery > than 100% no correction applied	LOD	LOQ	% recovery	pM sample	pM sample corrected for recovery	LOD	LOQ	% recovery	pM sample	pM sample corrected for recovery	LOD	LOQ	% recovery	pM sample	pM sample corrected for recovery	LOD	LOQ	% recovery	pM sample	pM sample corrected for recovery	pM sample	LOD	LOQ
NRE Dissolved	ER4_57_73	6-0-A	0.210119	10.7	35.8	32.4555	70	46.365	7.2	23.9	114	27.7996	24.3856	0.7	2.5	89	1.14933	1.29139	3.9	12.9	50	11.8716	23.7431	9.8	32.8	8	23.1167	288.959	25.6	85.4		19.1228		24.6092	4.4	14.8
NRE Dissolved	ER4_57_74	6-0-B	0.215623	10.7	35.8	55.953	70	79.9328	7.2	23.9	114	26.4324	23.1863	0.7	2.5	89	1.31649	1.4792	3.9	12.9	50	13.3021	26.6042	9.8	32.8	8	12.9708	162.135	25.6	85.4		25.6943		26.0123	4.4	14.8
NRE Dissolved	ER4_57_75	6-0-C	0.21202	10.7	35.8	58.249	70	83.2128	7.2	23.9	114	24.4757	21.4699	0.7	2.5	89	1.5452	1.73618	3.9	12.9	50	11.4346	22.8693	9.8	32.8	8	20.0708	250.884	25.6	85.4		14.4326		25.2959	4.4	14.8
NRE Dissolved	ER4_57_76	6-0-D	0.229831	10.7	35.8	37.5579	70	53.6541	7.2	23.9	117.115	200.988		0.7	2.5	102.244	38.8105		3.9	12.9	42.7181	74.8941		9.8	32.8	5.35609	29.1637		25.6	85.4		23.0921		20.9968	4.4	14.8
NRE Dissolved	ER4_57_77	6-0-E	0.213922	10.7	35.8	29.8903	70	42.7004	7.2	23.9	111.513	193.817		0.7	2.5	77.9006	47.1418		3.9	12.9	53.2961	93.3066		9.8	32.8	9.9911	28.0521		25.6	85.4		12.0563		24.6827	4.4	14.8
NRE Dissolved	ER4_57_78	6-0-F	0.209419	10.7	35.8	42.1188	70	60.1698	7.2	23.9	114.615	196.441		0.7	2.5	88.3241	46.4514		3.9	12.9	54.9508	93.8773		9.8	32.8	9.80773	35.0093		25.6	85.4		14.9318		25.6242	4.4	14.8
NRE Dissolved	ER4_57_79	6-180-A	0.200159	10.7	35.8	48.8668	70	69.8097	7.2	23.9	87	45.491	52.2885	0.7	2.5	97	4.72504	4.87117	3.9	12.9	46	16.3989	35.6498	9.8	32.8	36	19.7478	54.855	25.6	85.4		31.8067		9.86373	4.4	14.8
NRE Dissolved	ER4_57_80	6-180-B	0.2114	10.7	35.8	56.4596	70	80.6565	7.2	23.9	87	43.6094	50.1258	0.7	2.5	97	4.69757	4.84286	3.9	12.9	46	16.2476	35.3208	9.8	32.8	36	25.7685	71.5793	25.6	85.4		24.8498		9.14784	4.4	14.8
NRE Dissolved	ER4_57_81	6-180-C	0.2114	10.7	35.8	42.5259	70	60.7513	7.2	23.9	87	43.6316	50.1512	0.7	2.5	97	3.66008	3.77328	3.9	12.9	46	16.0349	34.8585	9.8	32.8	36	25.6172	71.159	25.6	85.4		28.4622		10.8031	4.4	14.8
NRE Dissolved	ER4_57_82	6-180-D	0.223823	10.7	35.8	41.3414	70	59.0591	7.2	23.9	89.4465	177.355		0.7	2.5	92.5086	44.3745		3.9	12.9	45.6418	84.4053		9.8	32.8	12.4543	36.6899		25.6	85.4		31.9009		10.105	4.4	14.8
NRE Dissolved	ER4_57_83	6-180-E	0.193652	10.7	35.8	52.9078	70	75.5826	7.2	23.9	85.6653	177.928		0.7	2.5	88.0424	50.1597		3.9	12.9	48.3694	91.3204		9.8	32.8	57.5952	115.749		25.6	85.4		19.6971		11.7695	4.4	14.8
NRE Dissolved	ER4_57_84	6-180-F	0.211794	10.7	35.8	57.2356	70	81.7652	7.2	23.9	85.0813	172.983		0.7	2.5	109.087	36.2014		3.9	12.9	43.6946	82.4771		9.8	32.8	37.6628	82.8655		25.6	85.4		16.7245		10.2546	4.4	14.8
Ostreo Dissolved	ER4_54_01	Exp-B1-01	0.05	16	53	11.856			0.5	1.6		4.38292		0.4	1.4		4.09974		0.2	0.6	50	1.164	2.32801	0.8	2.5		1.91751		1.2	3.8		1.01156		0.315233	0.3	1.1
Ostreo Dissolved	ER4_54_02	Exp-B1-02	0.05	16	53	37.456			0.5	1.6		3.01777		0.4	1.4		5.7109		0.2	0.6	50	0.607631	1.21526	0.8	2.5		2.08074		1.2	3.8		1.5394		0.245875	0.3	1.1
Ostreo Dissolved	ER4_54_03	Exp-B1-03	0.05	16	53	44.7313			0.5	1.6		5.70892		0.4	1.4		8.76691		0.2	0.6	50	0.981526	1.96305	0.8	2.5		1.74888		1.2	3.8		2.13368		3.76939	0.3	1.1
Ostreo Dissolved	ER4_54_04	Exp-HMP-01	0.05	16	53	32.331			0.5	1.6		2.62183		0.4	1.4		3.89248		0.2	0.6	50	0.799566	1.59913	0.8	2.5		2.9173		1.2	3.8		0.933372		0.248718	0.3	1.1
Ostreo Dissolved	ER4_54_05	Exp-HMP-02	0.05	16	53	24.898			0.5	1.6		2.78069		0.4	1.4		3.50834		0.2	0.6	50	0.86618	1.73236	0.8	2.5		1.5125		1.2	3.8		1.05573		0.272043	0.3	1.1
Ostreo Dissolved	ER4_54_06	Exp-HMP-03	0.05	16	53	12.8683			0.5	1.6		2.84534		0.4	1.4		4.68736		0.2	0.6	50	0.541885	1.08377	0.8	2.5		1.23371		1.2	3.8		1.11095		0.495166	0.3	1.1
Ostreo Dissolved	ER4_54_07	Sta-B1-04	0.05	16	53	16.7317			0.5	1.6		3.47505		0.4	1.4		4.72683		0.2	0.6	50	0.744997	1.48999	0.8	2.5		1.85764		1.2	3.8		1.37334		0.342371	0.3	1.1
Ostreo Dissolved	ER4_54_08	Sta-B1-05	0.05	16	53	23.6528			0.5	1.6		3.14982		0.4	1.4		4.67974		0.2	0.6	50	0.731812	1.46362	0.8	2.5		1.4116		1.2	3.8		1.48285		0.356307	0.3	1.1
Ostreo Dissolved	ER4_54_09	Sta-B1-06	0.05	16	53	7.53215			0.5	1.6		2.32302		0.4	1.4		7.54047		0.2	0.6	50	0.254059	0.508118	0.8	2.5		2.3337		1.2	3.8		6.01096		0.535435	0.3	1.1
Ostreo Dissolved	ER4_54_10	Sta-HMP-04	0.05	16	53	27.5598			0.5	1.6		5.19058		0.4	1.4		4.80222		0.2	0.6	50	1.53543	3.07085	0.8	2.5		1.75237		1.2	3.8		1.61855		12.2983	0.3	1.1
Ostreo Dissolved	ER4_54_11	Sta-HMP-05	0.05	16	53	1.43714			0.5	1.6		3.76603		0.4	1.4		4.0721		0.2	0.6	50	1.13771	2.27542	0.8	2.5		1.36289		1.2	3.8		2.97226		1.20183	0.3	1.1
Ostreo Dissolved	ER4_54_12	Sta-HMP-06	0.05	16	53	3.98468			0.5	1.6		1.94924		0.4	1.4		3.9135		0.2	0.6	50	0.281382	0.562763	0.8	2.5		1.61445		1.2	3.8		3.91066		1.06483	0.3	1.1
Ostreo Dissolved	ER4_54_13	Blank-1	0.05	16	53	10.7867			0.5	1.6		2.68512		0.4	1.4		0.769691		0.2	0.6	50	1.09521	2.19043	0.8	2.5		1.81679		1.2	3.8		1.50286		0.133079	0.3	1.1
Ostreo Dissolved	ER4_54_14	Blank-2	0.05	16	53	12.2594			0.5	1.6		2.56893		0.4	1.4		0.629297		0.2	0.6	50	1.14348	2.28695	0.8	2.5		2.16366		1.2	3.8		2.46264		0.0907008	0.3	1.1
Ostreo Particulate	ER4_17_01	Exp-B1-01	0.05	2.9	9.6	4.82274			44	148		141.619		0.3	1.2		1.67794		4	14		8.68398		7	23		5.40576		67	223		90.3263		4.66735	5	17
Ostreo Particulate	ER4_17_02	Exp-B1-02	0.05	2.9	9.6	6.28208			44	148		128.037		0.3	1.2		2.52662		4	14		6.88578		7	23		3.00929		67	223		70.8832		2.07869	5	17
Ostreo Particulate	ER4_17_03	Exp-B1-03	0.05	2.9	9.6	7.08371			44	148		141.233		0.3	1.2		1.97822		4	14		7.05855		7	23		4.6136		67	223		74.4022		5.74055	5	17
Ostreo Particulate	ER4_17_04	Exp-HMP-01	0.05	2.9	9.6	6.52962			44	148		111.26		0.3	1.2		0.691212		4	14		11.0325		7	23		2.70776		67	223		96.5474		4.51168	5	17
Ostreo Particulate	ER4_17_05	Exp-HMP-02	0.05	2.9	9.6	11.3049			44	148		105.494		0.3	1.2		0.613002		4	14		15.4186		7	23		3.46322		67	223		84.6832		2.56907	5	17
Ostreo Particulate	ER4_17_06	Exp-HMP-03	0.05	2.9	9.6	11.0717			44	148		83.9632		0.3	1.2		0.654127		4	14		10.9627		7	23		3.28713		67	223		66.727		2.86151	5	17
Ostreo Particulate	ER4_17_07	Sta-B1-04	0.05	2.9	9.6	5.67762			44	148		99.1773		0.3	1.2		1.51084		4	14		4.07223		7	23		2.58417		67	223		84.092		4.09038	5	17
Ostreo Particulate	ER4_17_08	Sta-B1-05	0.05	2.9	9.6	7.88678			44	148		80.0213		0.3	1.2		2.30735		4	14		5.16929		7	23		6.68484		67	223		65.3606		3.69656	5	17
Ostreo Particulate	ER4_17_09	Sta-B1-06	0.05	2.9	9.6	4.26577			44	148		63.6174		0.3	1.2		2.42256		4	14		4.74997		7	23		4.04584		67	223		59.0146		3.31821	5	17
Ostreo Particulate	ER4_17_10	Sta-HMP-04	0.05	2.9	9.6	11.3034			44	148		111.978		0.3	1.2		0.963208		4	14		11.0768		7	23		3.45997		67	223		92.1613		6.24467	5	17
Ostreo Particulate	ER4_17_11	Sta-HMP-05	0.05	2.9	9.6	3.14608			44	148		109.964		0.3	1.2		0.891519		4	14		11.9554		7	23		4.09834		67	223		88.9949		3.3189	5	17
Ostreo Particulate	ER4_17_12	Sta-HMP-06	0.05	2.9	9.6	5.1077			44	148		96.7952		0.3	1.2		0.635525		4	14		10.1421		7	23		2.85643		67	223		81.7401		0.627835	5	17
Ostreo Particulate	ER4_17_13	Blank-1	0.05	2.9	9.6	2.34301			44	148		39.4278		0.3	1.2		0.770663		4	14		3.33689		7	23		6.10872		67	223		87.6219		3.26701	5	17
Ostreo Particulate	ER4_17_14	Blank-2	0.05	2.9	9.6	3.47997			44	148		35.2983		0.3	1.2		0.758861		4	14		1.95225		7	23		3.81261		67	223		69.3613		2.23436	5	17
Scotian Shelf Slope Dissolved	CB1_131_1	HL-02							3.1	10.4	48.4	10.4421	21.5655	0.5	1.7	61.5	3.78024	6.14601	6.3	21.2	56.1	7.57729	13.5105
Scotian Shelf Slope Dissolved	CB1_131_2	HL-02 Spiked							3.1	10.4	48.4	204.124		0.5	1.7	61.5	52.9861		6.3	21.2	56.1	231.914
Scotian Shelf Slope Dissolved	CB1_131_3	HL-12							3.1	10.4	41.7	15.105	36.2172	0.5	1.7	32.4	4.19049	12.9323	6.3	21.2	49.3	17.8286	36.1481
Scotian Shelf Slope Dissolved	CB1_131_4	HL-12Spiked							3.1	10.4	41.7	181.932		0.5	1.7	32.4	30.1131		6.3	21.2	49.3	215.113
Piboc Dissolved	AG1_119_5	Pibo, +B12 -01	0.0139						13.9	46.3	45	275.659	612.576	60.3	201.1	47	741.452	1577.56	885.2	2950.7	53	33688.5	63563.2						612.6	2042.1	50	277.926	555.852
Piboc Dissolved	AG1_119_6	Pibo, +B12 -02	0.0131						13.9	46.3	45	270.065	600.145	60.3	201.1	47	800.956	1704.16	885.2	2950.7	53	36950.7	69718.4						612.6	2042.1	50	964.345	1928.69
Piboc Dissolved	AG1_119_7	Pibo, +B12 -03	0.0134						13.9	46.3	45	272.223	604.941	60.3	201.1	47	1018.71	2167.47	885.2	2950.7	53	25271.3	47681.6						612.6	2042.1	50	786.047	1572.09
Piboc Dissolved	AG1_119_8	Pibo, +B12 -04	0.014						13.9	46.3	45	291.881	648.624	60.3	201.1	47	602.559	1282.04	885.2	2950.7	53	25241.4	47625.2						612.6	2042.1	50	389.191	778.382
Piboc Dissolved	CB1_83_9_LNHM	LNHM_Blank	0.01						13.9	46.3	45	531.197	1180.44	60.3	201.1	47	10231.6	21769.3	885.2	2950.7	53	20676.6	39012.5						612.6	2042.1	50	3083.5	6167
Piboc Particulate	AG1_118_5	Pibo, +B12 -01	0.0139						178.5	595		532.503		15.6	51.9		31.5134		2182	7273.5		18114.2							656.1	2187		13856.8
Piboc Particulate	AG1_118_6	Pibo, +B12 -02	0.0131						178.5	595		587.852		15.6	51.9		28.5275		2182	7273.5		17381.8							656.1	2187		14160.1
Piboc Particulate	AG1_118_7	Pibo, +B12 -03	0.0134						178.5	595		962.821		15.6	51.9		29.5854		2182	7273.5		10344							656.1	2187		10350.1
Piboc Particulate	AG1_118_8	Pibo, +B12 -04	0.014						178.5	595		443.3		15.6	51.9		18.6238		2182	7273.5		9355.42							656.1	2187		11668.7
