# Supplementary material for: Use and detection of a vitamin B1 degradation product yields new views of the marine B1 cycle and plankton metabolite exchange
Source: mBio. 2023 Jun 28;14(4):e00061-23. doi: 10.1128/mbio.00061-23 (PMC10470507; doi:10.1128/mbio.00061-23)
Supplement: Table S3 — Tara Oceans query sequences used in all BLASTp searches. [file mbio.00061-23-s0003.xlsx]

## Sheet: Table S3_TARA Oceans Query Seqs
Table S3. Tara Oceans query sequences used in all BLASTp searches.
Sequence	Notes
>tr|A0A510HJA7|A0A510HJA7_9ACTN Aminopyrimidine aminohydrolase OS=Rubrobacter xylanophilus OX=49319 GN=RxyAA322_19400 PE=3 SV=1 MSESGFTGELWRSIEGIYAAILEHPFIRGLTDGSLPRDRFRHYVIQDALYLRDYARALSL AGVRSPDEEALLMFDEHAVGAIKVERSLHEGFFRDFGITEEEVRNTPMAPTNLAYTSYLL RVASLGDYHEVLGAVLPCYWIYAEVGRALLERGSPDAMYRRWIDTYGGEEFNELVRAVLE LTDRACAGLNPQQRAAATEAFVTTSRYEWMFWNMGWTLEGWPV	Original sequence used to search TARA Ocean databases for bacterial TenA_C sequences; obtained from Uniprot; referenced in Zallot et al.
>tr|A0A510HHR0|A0A510HHR0_9ACTN Aminopyrimidine aminohydrolase OS=Rubrobacter xylanophilus OX=49319 GN=RxyAA322_13650 PE=3 SV=1 MKARELLERHRDLWSGATRHPFLEGVRRGTLPRKAFERWLVQDYLFVLEGLKFQANLLAR APRRDQRLLIGGLSDLEEELGWFEEQAGRRGLDLHARPHPINAAYCGFLARLKSEAYAAG ITALWALERAYLEAWRGAAPGAPEYREFVEHWSMPEFEEYVLRLEEAVDAALGEAPEEER ARAGRVFPEVARLERDFWEMALEGGEE	Original sequence used to search TARA Ocean databases for bacterial TenA_E sequences; obtained from Uniprot; referenced in Zallot et al.
>tr|A0A2E3Q936|A0A2E3Q936_9PROT Aminopyrimidine aminohydrolase OS=Thalassospira sp OX=1912094 GN=tenA PE=3 SV=1 MSKAATFTDIIPADSLFGKLRTCAPEAWQSYVCHDFVKQLGNGTLPEAAFKHYLIQDYLF LIQFSRAYALAVYKAEDLHAMRQFSGTVHAILDMEMSLHLDFCKGWGLSEADIVAQPEAR ACIAYTRYVLDRGHQGDVVDLQVALMPCMVGYAEIANRLMASSDTRLDGNPYRAWIEMYA SEEFQDVAKAEIELLEHTSATRGGHRRLEGLVETFTMASRLEADFWQMGLDLAK	Sequence used to search metaG, metaT, and MAG TARA ocean data for bacterial TenA_C sequences; obtained from Uniprot
>tr|A0A2E9W981|A0A2E9W981_9PROT Aminopyrimidine aminohydrolase OS=Thalassospira sp OX=1912094 GN=CMO05_03505 PE=3 SV=1 MSTLAATQPAPKIEPADDFPVWQENHPSGTFSDWLKASVCDDWKRVTHHPFTDAWGDGAL PGANLKNYLIQDHRFIDRFVALLAAAVSRAPTLKDRIPGCQFLALVTGAENTYFERSFDA LGVSDADRENQPDWPATKAFKQLMTDATNSNSYTNMLAVLAVAEGTYLGWADRVNTAIAK RPDDFWYSEWLDLHIGAYFESVIAYLNDQLDQCGPGLSADDRAQCLDHFRRATSLEVAFF DTAWGPQE	Sequence used to search metaG, metaT, and MAG TARA ocean data for bacterial TenA_E sequences; obtained from Uniprot
>TenA_C (Emiliania huxleyi, Strain PLY M219) CAMPEP_0182066298 RCHAAAPALLLLAAAAAAIALLLHPAIAMPPSAVQSTAASSLRSTAAPSLSASLWSDPAVQRVVSACESNGFVRALEAGSLPLQAFQGFLSQDKFFLGAFSRAYALARDKSSAFSRAYALARDKSSAAGDAASAAEFGDLLAGVENELSLHAGYAARWGVDMSLVRPAPACSEYTSFLLAVAEKEGVAACAAAMVPCMRLYAELGRRIATCRAAASSPQGGAAEGRSCGAGAYQEWVDTYAAAEIDSLAAELEALLDRVAARGSAPPREVLRERYLRAMQLELGFFDAWSPSRGRATASAGPSTTRPR	Sequence used to search metaG, metaT, and MAG TARA ocean data for eukaryotic TenA_C sequences; obtained from MMETSP sequence library
>TenA_E (Emiliania huxleyi, Strain PLY M219) CAMPEP_0182030986 XRAISPMGQQVRFTDELRSLAGAKWEAVINHRFTDALAAGTIDRDVLARYLVQDHRFLDSFVVLLSSMVAAAPSLAARIPGCQFLALITGRENTYFERSFAALGVDDAARESAPDTAPTVAFKALMRDAAKATYSEMLAVLVAAEWSYQSWGERVLPAAVQEPFTSREWVDLHSGEYFGSVVEYLRGLLDEAAATMTPAERAAVEVRFLAAVDIELAFFDAAYEDS	Sequence used to search metaG, metaT, and MAG TARA ocean data for eukaryotic TenA_E sequences; obtained from MMETSP sequence library
